# Supplementary material for: Interfacial Characterization of Polypyrrole/AuNP Composites towards Electrocatalysis of Ascorbic Acid Oxidation
Source: Molecules. 2022 Sep 7;27(18):5776. doi: 10.3390/molecules27185776 (PMC9504594; doi:10.3390/molecules27185776)
Supplement: Supplementary file 1 [file molecules-27-05776-s001.zip]

Archive with 1 entries (1 files):
- molecules-1879365-supplementary.pdf
